# Supplementary material for: Altered DNA Methylation Profiles in SF3B1 Mutated CLL Patients
Source: Int J Mol Sci. 2021 Aug 28;22(17):9337. doi: 10.3390/ijms22179337 (PMC8431484; doi:10.3390/ijms22179337)
Supplement: Supplementary file 1 [file ijms-22-09337-s001.zip]

Archive with 5 entries (4 files):
- Supplementary_Material.pdf
- Table_S2.xlsx
- __MACOSX/
- __MACOSX/._Supplementary_Material.pdf
- __MACOSX/._Table_S2.xlsx
