# Supplementary material for: Altered DNA Methylation Profiles in SF3B1 Mutated CLL Patients
Source: Int J Mol Sci. 2021 Aug 28;22(17):9337. doi: 10.3390/ijms22179337 (PMC8431484; doi:10.3390/ijms22179337)
Supplement: Supplementary file 1 [file ijms-22-09337-s001.zip › Table_S2.xlsx]

## Sheet: SF3B1 DMRs
#Oakes CC, Seifert M, Assenov Y, et al. DNA methylation dynamics during B cell maturation underlie a continuum of disease phenotypes in chronic lymphocytic leukemia. Nat. Genet. (2016)
#Wierzbinska JA, Toth R, Ishaque N, et al. Methylome-based cell-of-origin modeling (Methyl-COOM) identifies aberrant expression of immune regulatory molecules in CLL. Genome Med. (2020)
#EH1071 - Dietrich S, Oleś M, et al. Drug-perturbation-based stratification of blood cancer. J. Clin. Invest. (2018)
chr	window start	window end	Within 5Mbp from telomere	Within 10Mbp from telomere	CpG density	gene body	promoter	exons	introns	CpG islands	TFBS	Polycomb	CGI promoter	CGI TFBS	CGI TFBS promoter	distal CGI	MUTvWT log2FC	MUTvWT pvalue	MUTvWT adjPval	Epityper validation	LP-CLL WT beta mean	IP-CLL WT beta mean	HP-CLL WT beta mean	CLL-LP mut beta mean	CLL-IP mut beta mean	CLL-IP CLL-LP WT change > 0.2	Oakes top 5000 hypo	Oakes top 5000 hyper	Wierzbińska CLL-specific CpG class	Wierzbińska Bcell -specific CpGs	Chromatin State	EH1071 CpG ID	EH1071 position	EH1071 log2FC	EH1071 FDR	nearest promoter	nearest promoter distance [bp]	nearest promoter of a differentially expressed gene (DEG)	nearest DEG log2FC	nearest DEG FDR	nearest DEG distance [bp]
chr1	2316001	2316250	yes	yes	7.53368												-1.22595	8.11796e-07	0.0325553		0.723435	0.799544	0.810952	0.382491	0.533205	Unchanged	no	no			13_Heterochrom/lo					MORN1	73436	PLCH2	1.10496	0.006213	158064
chr1	91884001	91884250			9.84726	TGFBR3	TGFBR3		TGFBR3		CTCF						-2.32072	1.82458e-06	0.0489082		0.224138	0.651796	0.776108	0.0574088	0.177341	Hypermethylated	no	no			11_Weak_Txn					TGFBR3	0	GFI1	1.77086	0.00118145	597703
chr2	10326001	10326250			4.74417	HPCAL1	HPCAL1		HPCAL1								-1.75086	5.72758e-08	0.00881813	DMR_21	0.636513	0.630267	0.756471	0.237356	0.320255	Unchanged	no	no			11_Weak_Txn					HPCAL1	0	ODC1	-0.494891	0.0373302	120253
chr2	43168501	43168750			7.28374						EP300, RAD21, ATF2, IKZF1						-1.13314	4.94919e-07	0.0263821		0.805016	0.87423	0.872807	0.579317	0.608201	Unchanged	no	no			7_Weak_Enhancer, 6_Weak_Enhancer	cg15440661	43168732	-0.041969	0.866504	ZFP36L2	55858	THADA	-0.245386	0.0441574	425223
chr2	112433251	112433500			34.1021	RGPD8	RGPD8	RGPD8 RGPD8-201 1	RGPD8	0.96	PKNOX1, DPF2, TRIM22, IKZF1, BACH1		0.96	yes	yes		-2.80463	5.41918e-07	0.0272113		0.375409	0.0576243	0.236935	0.0316206	0.0427232	Hypomethylated	no	no			1_Active_Promoter					RGPD8	0	TTL	-0.378772	0.00597345	46653
chr3	195145251	195145500	yes	yes	9.80855	XXYLT1			XXYLT1								-2.46494	9.32599e-07	0.0348549		0.242617	0.576621	0.376091	0.0745178	0.0787956	Hypermethylated	no	no	cg02041946 C		7_Weak_Enhancer	cg02041946	195145415	-0.111137	0.409526	XXYLT1	123666	XXYLT1	0.777112	0.0208051	123666
chr3	195145501	195145750	yes	yes	12.4233	XXYLT1			XXYLT1								-2.28272	1.91745e-07	0.0162186		0.408083	0.558711	0.6609	0.0871054	0.1538	Unchanged	no	no	cg07463963 C		7_Weak_Enhancer, 5_Strong_Enhancer	cg07463963	195145551	-0.0938095	0.502468	XXYLT1	123416	XXYLT1	0.777112	0.0208051	123416
chr3	195259251	195259500	yes	yes	7.06916	XXYLT1			XXYLT1		EP300, POLR2A, PKNOX1, MAX, DPF2, BHLHE40, SIN3A, ZNF687, IKZF1, NBN, MTA2, NFATC1						-2.06602	6.22544e-07	0.0282758		0.229142	0.602642	0.635837	0.149175	0.104216	Hypermethylated	no	no			4_Strong_Enhancer					XXYLT1	9666	XXYLT1	0.777112	0.0208051	9666
chr4	8270001	8270250		yes	36.0954	HTRA3	HTRA3	HTRA3 HTRA3-201 1, HTRA3 HTRA3-202 1		0.97	HDAC6, SUZ12	yes	0.97	yes	yes		-2.23297	5.99913e-09	0.00324082	DMR_11	0.142366	0.190952	0.340411	0.0454835	0.0447521	Unchanged	no	no		cg23365637	12_Repressed					HTRA3	0	HTRA3	2.42355	0.0287516	0
chr4	8384001	8384250		yes	7.01838	ACOX3			ACOX3		IKZF2, IKZF1, BATF						-1.93556	1.92913e-09	0.00148838		0.609206	0.884059	0.855275	0.41387	0.257589	Hypermethylated	no	no			7_Weak_Enhancer					ACOX3	42235	HTRA3	2.42355	0.0287516	112224
chr4	8384501	8384750		yes	9.83879	ACOX3			ACOX3		IKZF2, ZBTB33, IKZF1						-1.46445	4.68623e-08	0.0082838	DMR_3	0.765893	0.861721	0.886923	0.481547	0.409917	Unchanged	no	no			7_Weak_Enhancer, 11_Weak_Txn	cg09133485	8384539	-0.297886	0.0177478	ACOX3	41735	HTRA3	2.42355	0.0287516	112724
chr5	139684751	139685000			6.02821						POLR2A						-1.52279	7.4488e-07	0.0316354		0.604784	0.809493	0.820009	0.295879	0.469431	Hypermethylated	no	no			10_Txn_Elongation					CXXC5	34459	HBEGF	1.94485	0.0235853	659630
chr6	447251	447500	yes	yes	11.5063												-2.06057	1.9342e-07	0.0162186		0.178561	0.288923	0.167206	0.0453341	0.0576086	Unchanged	no	no	cg09757644 A	cg09757644	7_Weak_Enhancer	cg09757644	447497	-0.0236981	0.906383	IRF4	53512	SERPINB9	-0.865939	0.00439667	2453779
chr6	37068751	37069000			8.11425						BHLHE40						-1.60847	8.16315e-07	0.0325553		0.491227	0.647082	0.758538	0.26885	0.165766	Unchanged	no	no			13_Heterochrom/lo					FGD2	61104	MTCH1	-0.289494	0.0272967	80453
chr6	135211001	135211250			6.23196	MYB			MYB								-2.02363	1.03105e-06	0.0358719		0.314783	0.643908	0.597208	0.126393	0.206498	Hypermethylated	no	no			10_Txn_Elongation					MYB	5784	PDE7B	0.923442	0.0376424	638445
chr7	151857501	151857750		yes	8.51877	PRKAG2			PRKAG2								-2.54043	1.97145e-07	0.016303		0.207867	0.57731	0.372534	0.0670139	0.0758866	Hypermethylated	no	no			13_Heterochrom/lo					PRKAG2	17097	KMT2C	-0.322146	0.026515	318217
chr8	11518001	11518250			4.6362	BLK			BLK								-1.84004	1.27064e-07	0.0133129	DMR_24	0.509957	0.652811	0.582085	0.2458	0.199333	Unchanged	no	no			10_Txn_Elongation					BLK	21832	MTMR9	-0.420899	0.00490215	231174
chr8	22627501	22627750			4.46144	BIN3			BIN3								-1.74403	1.62869e-07	0.0150033	DMR_25	0.594093	0.737482	0.414472	0.316133	0.407939	Unchanged	no	no			11_Weak_Txn					CCAR2	18593	EGR3	-1.56338	0.00111396	63551
chr8	23004001	23004250			7.34311	RHOBTB2			RHOBTB2								-2.36848	2.37786e-08	0.00546648	DMR_14	0.359484	0.555684	0.478502	0.142062	0.0689776	Unchanged	no	no			11_Weak_Txn					RHOBTB2	2422	EGR3	-1.56338	0.00111396	308699
chr8	23017501	23017750			5.93325	RHOBTB2, AC107959.1	AC107959.1	RHOBTB2 RHOBTB2-205 12, RHOBTB2 RHOBTB2-201 10									-1.75061	8.09484e-07	0.0325553		0.549283	0.850073	0.806412	0.343758	0.369895	Hypermethylated	no	no			10_Txn_Elongation, 5_Strong_Enhancer					AC107959.1	0	EGR3	-1.56338	0.00111396	322199
chr9	124288751	124289000			5.15686	NEK6			NEK6								-1.56843	1.37812e-06	0.0423128		0.650097	0.806604	0.737708	0.356361	0.451215	Unchanged	no	no			5_Strong_Enhancer					NEK6	28500	ARPC5L	-0.444742	0.0187348	578204
chr9	131423251	131423500		yes	7.72504	PRRC2B			PRRC2B								-2.12077	3.91939e-07	0.0241835		0.280795	0.560396	0.25027	0.0823746	0.0938072	Hypermethylated	no	no			9_Txn_Transition					PRRC2B	27038	GBGT1	-0.507771	0.0299763	1738418
chr9	133845001	133845250	yes	yes	12.403	VAV2			VAV2								-2.6037	5.5614e-07	0.0272113		0.0744755	0.167509	0.723409	0.0517742	0.048425	Unchanged	no	yes			11_Weak_Txn					SARDH	103046	VAV2	-0.411673	0.0107927	145030
chr9	134216001	134216250	yes	yes	11.2189												-2.18961	1.58241e-07	0.0150033		0.10828	0.47559	0.351008	0.0526209	0.0623032	Hypermethylated	no	no			13_Heterochrom/lo					WDR5	77913	VAV2	-0.411673	0.0107927	221691
chr9	136530001	136530250	yes	yes	15.0777	NOTCH1			NOTCH1		IKZF2, IKZF1, EED, RUNX3						-2.57688	3.6375e-07	0.022658		0.0688849	0.0935299	0.465263	0.0348961	0.0331855	Unchanged	no	yes		cg21179618	6_Weak_Enhancer, 7_Weak_Enhancer	cg21179618	136530190	-0.0154806	0.892845	NOTCH1	13535	DNLZ	-0.667671	0.0164055	164212
chr9	136587501	136587750	yes	yes	9.16529						IKZF2, IKZF1						-1.24212	7.8032e-07	0.032411		0.58391	0.611723	0.562214	0.218244	0.31574	Unchanged	no	no			13_Heterochrom/lo, 7_Weak_Enhancer					NOTCH1	39715	LCN6	2.96218	0.0258436	156271
chr9	136743251	136743500	yes	yes	7.85359		LCN10				CTCF, BHLHE40						-1.84935	6.96945e-07	0.0298266		0.394157	0.54273	0.365288	0.104054	0.152773	Unchanged	no	no	cg21157923 C		13_Heterochrom/lo	cg21157923	136743295	-0.00308859	0.988536	LCN10	0	LCN6	2.96218	0.0258436	521
chr9	137682001	137682250	yes	yes	12.1097	EHMT1			EHMT1		MLLT1						-2.34592	3.31557e-07	0.0214706		0.185068	0.593203	0.362809	0.0625	0.0789542	Hypermethylated	no	no			5_Strong_Enhancer					EHMT1	61009	ANAPC2	-0.292616	0.0429547	491464
chr10	307751	308000	yes	yes	11.1245	DIP2C			DIP2C								-1.9049	2.07392e-07	0.0164691		0.525163	0.66648	0.843065	0.205423	0.228037	Unchanged	no	no			7_Weak_Enhancer, 6_Weak_Enhancer					ZMYND11	125738	LINC00200	-5.35063	0.000139209	849767
chr10	95237001	95237250			10.4647						POLR2A, SMARCA5						-2.25141	1.14716e-06	0.0385582		0.245389	0.670772	0.577663	0.0995213	0.102483	Hypermethylated	no	no			4_Strong_Enhancer, 9_Txn_Transition	cg20710898	95237076	-0.0101735	0.853234	AL157834.2	3857	ALDH18A1	0.396863	0.0115859	417455
chr10	124618501	124618750		yes	7.83339						POLR2A						-1.75867	1.06693e-06	0.0369219		0.442837	0.279568	0.489956	0.102125	0.128462	Unchanged	no	no			7_Weak_Enhancer					LHPP	11301	PSTK	-0.496572	0.0335222	1634038
chr11	65593501	65593750			11.2831	KCNK7		KCNK7 KCNK7-203 2, KCNK7 KCNK7-201 2, KCNK7 KCNK7-202 2, KCNK7 KCNK7-204 2			POLR2A, CTCF, GATAD2B, ZBTB33, TRIM22						-1.3818	4.41285e-07	0.0253934		0.506264	0.735695	0.704003	0.22097	0.310977	Hypermethylated	no	no			11_Weak_Txn					KCNK7	57	FIBP	0.333891	0.0349936	292710
chr11	118910501	118910750			23.8026	BCL9L	BCL9L	BCL9L BCL9L-201 1		0.9			0.9				-2.49556	4.8937e-08	0.0084229	DMR_4	0.209542	0.291146	0.670294	0.0555888	0.0741012	Unchanged	no	yes			11_Weak_Txn					BCL9L	0	MCAM	-2.91726	0.00534049	404365
chr12	1547001	1547250	yes	yes	7.04942												-1.85077	1.31459e-06	0.0411388		0.328865	0.481713	0.69697	0.156534	0.156345	Unchanged	no	no	cg21864961 C		7_Weak_Enhancer	cg09087087, cg18428888, cg21864961	1547107, 1547147, 1547171	-0.258891880219434, -0.26013948586514, -0.185984290189833	0.0277121485308709, 0.0496940950481551, 0.180436586897181	FBXL14	44914	ITFG2	-0.326694	0.0238373	1263371
chr12	1602751	1603000	yes	yes	6.78613						CREM, ZBTB33, EED						-2.32197	2.25335e-10	0.000491263	DMR_1	0.32736	0.534296	0.556043	0.106508	0.0950712	Hypermethylated	no	no			2_Weak_Promoter, 6_Weak_Enhancer					FBXL14	6586	ITFG2	-0.326694	0.0238373	1207621
chr12	113090751	113091000			11.3762	DTX1			DTX1		MAX, BHLHE40, ZNF687, BATF, BCL3						-2.49273	3.51472e-07	0.0223183		0.337354	0.296401	0.573245	0.0678592	0.0852825	Unchanged	no	no			6_Weak_Enhancer, 7_Weak_Enhancer	cg19631815, cg17955329	113090986, 113090959	-0.106907532110615, -0.0891060872189328	0.760135271917334, 0.761951146096864	DTX1	31061	OAS2	0.56491	0.0330583	110269
chr12	117125751	117126000			4.9589						PKNOX1						-1.42206	5.42037e-07	0.0272113		0.687473	0.832017	0.792672	0.442234	0.38014	Unchanged	no	no			11_Weak_Txn					TESC	24282	FBXO21	-0.488435	0.014266	62455
chr12	124495001	124495250		yes	8.86751	NCOR2	NCOR2	NCOR2 NCOR2-204 1, NCOR2 NCOR2-203 2, NCOR2 NCOR2-208 2, NCOR2 NCOR2-215 3	NCOR2								-2.02444	5.83329e-07	0.0277695		0.223606	0.354634	0.600555	0.0902712	0.101587	Unchanged	no	no			5_Strong_Enhancer					NCOR2	0	VPS37B	-2.15138	0.00577825	1596557
chr13	23324251	23324500			5.06003	SGCG		SGCG SGCG-201 8	SGCG								-1.95441	3.09754e-07	0.0206727		0.419503	0.553826	0.739915	0.198706	0.215517	Unchanged	no	no		cg04678336	7_Weak_Enhancer	cg04678336	23324417	-0.125721	0.367889	SACS	107200	PARP4	0.443184	0.00214578	1186309
chr13	23324501	23324750			8.10702	SGCG		SGCG SGCG-201 8									-2.39611	7.9746e-09	0.00330849	DMR_12	0.224027	0.60461	0.637953	0.107232	0.0908659	Hypermethylated	no	no	cg04591230 C		7_Weak_Enhancer, 6_Weak_Enhancer	cg04591230	23324725	-0.0309177	0.660665	SACS	106950	PARP4	0.443184	0.00214578	1186059
chr13	111324001	111324250	yes	yes	6.87967	TEX29			TEX29								-1.35154	9.26628e-08	0.0121211		0.629018	0.725715	0.702289	0.328446	0.355077	Unchanged	no	no			7_Weak_Enhancer, 13_Heterochrom/lo					TEX29	1333	TPP2	-0.421237	0.000782648	8724998
chr15	92655501	92655750		yes	37.5393	FAM174B	FAM174B	FAM174B FAM174B-201 1		0.96	POLR2A, MAX, GATAD2B, DPF2, ZNF143, USF2, BHLHE40, YY1, HDAC6, ARID3A, ZNF687, IKZF1, ELF1, ZNF592, NFYB, RUNX3, BACH1, KLF5		0.96	yes	yes		-2.208	1.23106e-06	0.0394647		0.099787	0.300132	0.257239	0.0480993	0.0417792	Hypermethylated	no	no			1_Active_Promoter					FAM174B	0	FAM174B	2.2234	0.00345394	0
chr16	66527001	66527250			4.57195	TK2			TK2								-2.10437	3.25886e-08	0.0068756	DMR_20	0.505674	0.578626	0.382743	0.260199	0.21899	Unchanged	no	no			13_Heterochrom/lo					TK2	20547	ACD	-0.68886	1.07503e-05	1130994
chr16	88478501	88478750	yes	yes	10.3028	ZFPM1			ZFPM1								-2.15479	5.83014e-08	0.00881813	DMR_5	0.411679	0.45031	0.299179	0.117465	0.062181	Unchanged	no	no	cg03310838 C		11_Weak_Txn	cg03310838	88478634	-0.0342812	0.841591	ZFPM1	23184	SPATA2L	-0.58853	0.0285057	1220944
chr16	88639751	88640000	yes	yes	20.3919	IL17C	IL17C	IL17C IL17C-202 2, IL17C IL17C-201 3	IL17C	0.89	EZH2, SUZ12	yes	0.89	yes	yes		-3.51439	5.93228e-08	0.00881813	DMR_22	0.340642	0.40719	0.233432	0.0327042	0.0397256	Unchanged	no	no		cg05202654, cg21593409	12_Repressed	cg21593409, cg05202654	88639981, 88639833	-0.0445867451271107, -0.0383198936295511	0.837338168432183, 0.865057981894046	IL17C	0	SPATA2L	-0.58853	0.0285057	1059694
chr16	88640001	88640250	yes	yes	11.8522	IL17C	IL17C	IL17C IL17C-202 2, IL17C IL17C-201 3		0.89	POLR2A, EZH2, SUZ12	yes	0.89	yes	yes		-2.34942	1.40421e-06	0.0423396		0.251	0.392537	0.204142	0.0646149	0.0525014	Unchanged	no	no		cg05463589	12_Repressed	cg05463589	88640018	-0.0268242	0.879114	IL17C	0	SPATA2L	-0.58853	0.0285057	1059444
chr16	89983501	89983750	yes	yes	9.42224	AFG3L1P			AFG3L1P								-1.92382	1.8533e-06	0.0490745		0.313697	0.595818	0.510019	0.0770561	0.173093	Hypermethylated	no	no	cg02760445 C	cg09104284	10_Txn_Elongation	cg09104284, cg02760445, cg07794169	89983694, 89983720, 89983743	-0.0436845385219501, -0.0351824227894925, -0.0157811444912293	0.892198154145529, 0.918103350651862, 0.965950052894468	AFG3L1P	2745	SPATA2L	-0.58853	0.0285057	279796
chr17	16912001	16912250			7.5076												-2.2874	1.42382e-06	0.0423396		0.183479	0.378447	0.454358	0.0776451	0.073864	Unchanged	no	no			11_Weak_Txn					KRT17P4	57225	LLGL1	-0.649265	0.00422933	1311336
chr17	35313501	35313750			9.39628						DPF2, MTA3, STAT5A, SRF, RUNX3						-2.25221	8.74453e-07	0.0342474		0.235363	0.322918	0.281407	0.0520112	0.064569	Unchanged	no	no			2_Weak_Promoter					SLFN11	57856	LIG3	-0.302765	0.0187348	330924
chr17	77433251	77433500		yes	8.36814	SEPTIN9			SEPTIN9								-2.64024	6.44155e-09	0.00324082		0.2059	0.544592	0.781876	0.0790825	0.104436	Hypermethylated	no	no			7_Weak_Enhancer, 5_Strong_Enhancer					2009-09-01	15236	SRSF2	-0.238348	0.0465979	693877
chr17	77435501	77435750		yes	7.77951	SEPTIN9			SEPTIN9								-2.20821	1.88265e-09	0.00148838	DMR_10	0.289462	0.532143	0.718694	0.100546	0.131449	Hypermethylated	no	no			7_Weak_Enhancer					2009-09-01	12986	SRSF2	-0.238348	0.0465979	696127
chr17	77436001	77436250		yes	8.9204	SEPTIN9			SEPTIN9								-2.27567	4.58294e-07	0.0254021		0.175787	0.471189	0.708463	0.0710575	0.119549	Hypermethylated	no	no			7_Weak_Enhancer					2009-09-01	12486	SRSF2	-0.238348	0.0465979	696627
chr17	77480751	77481000		yes	8.59689	SEPTIN9			SEPTIN9								-2.17021	3.89927e-08	0.00762349		0.418735	0.614865	0.591658	0.104523	0.172597	Unchanged	no	no			9_Txn_Transition					2009-09-01	28014	C17orf99	-2.1757	0.00881749	663352
chr19	616251	616500	yes	yes	38.5902	HCN2		HCN2 HCN2-201 8		0.67						0.67	-1.1661	1.36221e-07	0.0135238		0.581662	0.639237	0.583524	0.286718	0.270867	Unchanged	no	no		cg07822928	11_Weak_Txn	cg07822928	616454	-0.0743265	0.734186	POLRMT	15103	POLRMT	-0.446241	0.0478281	15103
chr19	934751	935000	yes	yes	9.33892	ARID3A			ARID3A		POLR2A, BHLHE40, IKZF1						-2.13939	1.38445e-06	0.0423128		0.121328	0.333075	0.407024	0.0495347	0.074493	Hypermethylated	no	no			10_Txn_Elongation					ARID3A	6714	ARID3A	0.586735	0.0314879	6714
chr19	1909501	1909750	yes	yes	7.13358	SCAMP4, ADAT3			SCAMP4		GATAD2B, IKZF2, RELB, IKZF1, MTA2						-2.12072	1.75925e-08	0.00461542	DMR_13	0.476311	0.339399	0.586369	0.134716	0.116859	Unchanged	no	yes			6_Weak_Enhancer, 2_Weak_Promoter					ADAT3	2123	ABHD17A	-0.48161	0.0423447	21954
chr19	38036501	38036750			6.92274	SIPA1L3			SIPA1L3								-1.91527	4.81864e-07	0.0262133		0.472064	0.613527	0.663648	0.227311	0.150697	Unchanged	no	no			7_Weak_Enhancer					SIPA1L3	127273	PPP1R14A	-5.73233	0.00752112	217781
chr19	46495751	46496000			24.3982					0.86	TCF12, BMI1			yes		0.86	-2.28341	1.70728e-06	0.0471156		0.458926	0.279394	0.262549	0.0697854	0.0849853	Unchanged	no	no			12_Repressed	cg16617301, cg24718465, cg03969996, cg11410682	46495852, 46495861, 46495798, 46495967	-0.013412699258708, -0.0107627056371731, -0.00991063136354476, 0.00148788759333161	0.875917902405313, 0.892874803710025, 0.912078618972648, 0.990577637613899	PNMA8A	22188	PTGIR	-2.42102	0.0324304	127117
chr19	49559751	49560000		yes	7.02142	NOSIP		NOSIP NOSIP-204 3	NOSIP								-2.02859	2.76485e-07	0.0192376		0.474802	0.566285	0.554095	0.182525	0.142059	Unchanged	no	no			11_Weak_Txn					NOSIP	18571	RCN3	-1.06596	0.0222703	30133
chr19	49560001	49560250		yes	9.16549	NOSIP		NOSIP NOSIP-204 3	NOSIP								-1.73807	8.1008e-07	0.0325553		0.325506	0.411402	0.562548	0.164411	0.100995	Unchanged	no	no			11_Weak_Txn					NOSIP	18321	RCN3	-1.06596	0.0222703	30383
chr20	57426251	57426500		yes	8.6811						IKZF1						-1.82165	1.40531e-06	0.0423396		0.205485	0.40039	0.60553	0.142643	0.0967463	Unchanged	no	no			6_Weak_Enhancer					RBM38	32844	PMEPA1	-5.89799	0.000102626	281401
chr20	63950751	63951000	yes	yes	7.05942	UCKL1			UCKL1								-1.29593	6.29724e-10	0.00102967	DMR_2	0.826301	0.825704	0.807086	0.503419	0.452371	Unchanged	no	no			11_Weak_Txn					UCKL1	3414	UCKL1	-0.344948	0.0160173	3414
chr21	44092001	44092250	yes	yes	6.31059	TRAPPC10		TRAPPC10 TRAPPC10-201 19, TRAPPC10 TRAPPC10-203 20	TRAPPC10								-2.35688	8.91918e-07	0.034518		0.292838	0.407874	0.550926	0.111949	0.0990862	Unchanged	no	no			10_Txn_Elongation					PWP2	13039	PWP2	2.07685	0.000112848	13039
chr22	46420251	46420500	yes	yes	6.66715	CELSR1			CELSR1		BHLHE40, NFATC1, BCL3, PBX3						-1.34583	2.42381e-08	0.00546648	DMR_15	0.797831	0.912627	0.906705	0.613096	0.598865	Unchanged	no	no			13_Heterochrom/lo					CELSR1	52871	TTC38	0.809183	0.0321211	150287
chr22	46428751	46429000	yes	yes	6.79755	CELSR1			CELSR1								-2.04306	1.84595e-06	0.0490745		0.755871	0.628733	0.892789	0.351566	0.254113	Unchanged	no	no			13_Heterochrom/lo					CELSR1	61371	TTC38	0.809183	0.0321211	158787
chr22	49678501	49678750	yes	yes	8.61508												-1.84162	1.62155e-07	0.0150033		0.766204	0.81868	0.53197	0.233976	0.327213	Unchanged	no	no			13_Heterochrom/lo					C22orf34	18959	BRD1	-0.29474	0.0136527	144053
chr22	49838751	49839000	yes	yes	11.2271						POLR2A, GATAD2B, MEF2B, DPF2, IKZF2, BHLHE40, TBP, ATF7, ZNF687, MLLT1, IKZF1, ELF1, EBF1						-1.99906	2.7587e-07	0.0192376		0.188768	0.214492	0.302231	0.0532074	0.0661759	Unchanged	no	no			2_Weak_Promoter, 6_Weak_Enhancer					BRD1	10851	BRD1	-0.29474	0.0136527	10851
